# Supplementary material for: Illuminating the Characteristics and Assembly of Prokaryotic Communities across a pH Gradient in Pit Muds for the Production of Chinese Strong-Flavor Baijiu
Source: Foods. 2024 Apr 15;13(8):1196. doi: 10.3390/foods13081196 (PMC11048939; doi:10.3390/foods13081196)
Supplement: Supplementary file 1 [file foods-13-01196-s001.zip]

Archive with 2 entries (2 files):
- Supplemental Figures.pdf
- Supplementary Tables.pdf
